# Supplementary material for: Seafarer citizen scientist ocean transparency data as a resource for phytoplankton and climate research
Source: PLoS One. 2017 Dec 6;12(12):e0186092. doi: 10.1371/journal.pone.0186092 (PMC5718423; doi:10.1371/journal.pone.0186092)
Supplement: S1 Table — (CSV) [file pone.0186092.s001.csv]

ID	Day Of Year	Year	Latitude	Longitude	Secchi depth [m]
128	73	2013	9.719	100.269	9.2
129	73	2013	9.856	100.221	8
130	74	2013	10.195	99.915	11
131	75	2013	10.362	99.632	24.1
132	85	2013	12.021	99.993	4.2
133	85	2013	12.02	100.07	9.5
134	85	2013	11.916	100.046	17
135	86	2013	12.213	100.258	9
136	86	2013	12.213	100.326	9
137	86	2013	12.335	100.33	7
138	86	2013	12.297	100.236	8.9
139	87	2013	12.207	100.114	6
140	87	2013	12.117	100.082	8
194	86	2013	52.661	5.572	0.7
212	107	2013	33.457	-117.698	2
213	113	2013	43.775	13.21	7.5
214	114	2013	43.775	13.209	10.2
215	114	2013	45.656	13.529	7
216	114	2013	43.775	13.209	7.5
217	114	2013	45.61	13.418	4.6
218	114	2013	45.663	13.303	4
219	117	2013	44.741	12.457	1
220	116	2013	44.93	12.885	2.5
221	116	2013	44.933	12.763	1.9
222	116	2013	44.931	12.824	2.4
223	116	2013	44.934	12.7	0.9
224	116	2013	44.935	12.614	0.9
225	119	2013	44.145	12.568	1.6
240	122	2013	10.334	99.571	14
246	126	2013	9.929	99.575	12.5
247	126	2013	10.018	99.439	18
248	133	2013	10.56	99.349	18
249	133	2013	10.816	99.538	13
251	134	2013	10.773	100.14	20
253	135	2013	11.284	100.509	24
254	135	2013	11.433	100.232	23
258	153	2013	51.631	-8.538	8.5
259	153	2013	51.615	-8.533	9.7
262	139	2013	12.021	100.107	9
263	139	2013	12.018	100.205	12
271	154	2013	51.621	-8.444	17.5
272	154	2013	51.578	-8.52	16.4
274	154	2013	51.607	-8.635	10.5
278	159	2013	51.702	-8.405	9.7
279	159	2013	51.705	-8.389	8
309	190	2013	51.625	-8.522	8.4
334	198	2013	42.237	-139.279	25.6
339	198	2013	42.237	-139.279	25.6
344	198	2013	42.237	-139.279	25.6
346	199	2013	46.012	-138.248	18.4
351	199	2013	46.012	-138.248	18.4
352	198	2013	42.237	-139.279	25.6
365	211	2013	50.161	-4.91	7.5
366	213	2013	50.316	-4.549	8.5
373	204	2013	48.755	-67.908	6
374	207	2013	49.535	-66.472	7.3
388	222	2013	50.698	-2.93	7.8
389	223	2013	50.686	-2.8	9
398	198	2013	42.237	-139.279	25.6
399	199	2013	46.012	-138.248	18.4
404	205	2013	29.637	-125.756	26.5
409	240	2013	37.276	26.576	32
419	260	2013	49.112	-123.637	6.7
436	285	2013	50.603	-2.315	5
438	287	2013	50.603	-2.594	4.5
439	285	2013	43.852	13.351	9.8
443	286	2013	44.74	12.454	3.1
454	295	2013	50.656	-5.608	13
455	295	2013	50.656	-5.608	13
458	298	2013	28.685	-50.506	28.9
483	83	2014	-23.611	-44.977	9
484	84	2014	55.521	-5.057	6.2
485	84	2014	55.519	-5.06	8
486	84	2014	55.521	-5.057	6.2
498	113	2014	-23.613	-44.975	14
509	134	2014	51.809	1.82	6.5
510	162	2014	55.286	-5.598	8.2
512	159	2014	50.51	-2.14	4.2
513	158	2014	50.579	-1.946	4.5
516	165	2014	55.245	-5.119	9.2
520	144	2014	-11.71	-37.125	39.5
521	168	2014	-23.613	-44.975	13
526	172	2014	54.66	-8.828	11
529	176	2014	64.805	10.545	6.5
536	181	2014	56.889	18.172	5.3
539	185	2014	-20.496	114.932	18
558	206	2014	59.194	23.438	12.9
563	203	2014	58.968	18.242	4.2
564	203	2014	58.887	18.061	0
569	207	2014	57.85	23.314	5.4
570	207	2014	58.109	23.371	5.5
573	208	2014	55.775	14.545	6
574	207	2014	55.246	-5.122	6.1
582	212	2014	58.471	17.213	5.8
583	212	2014	58.471	17.213	5.8
587	214	2014	58.618	17.219	5.3
594	209	2014	57.67	22.028	4.7
597	216	2014	54.019	-10.165	6
600	210	2014	-18.835	146.531	7.7
601	213	2014	-18.544	146.487	12
602	210	2014	-18.835	146.531	7.5
607	217	2014	30.305	-89.325	1
634	247	2014	55.544	-5.079	7.6
642	254	2014	55.555	-4.886	7
643	254	2014	55.542	-5.077	10.3
651	179	2014	52.761	-55.732	15
655	205	2014	68.838	-51.964	11.5
705	226	2014	37.297	26.59	37.8
711	41	2015	40.808	14.25	7.5
714	48	2015	40.806	14.25	5
718	58	2015	-41.235	173.249	1.9
788	110	2015	-24.997	-42.421	43
789	113	2015	12.412	119.723	18
790	114	2015	12.473	119.483	30
791	116	2015	9.399	118.059	25
794	122	2015	41.066	-73.099	4.4
798	131	2015	50.027	-125.099	6
807	144	2015	-25.034	-42.454	28.1
809	147	2015	-25.042	-42.425	25
813	152	2015	-24.973	-42.416	21
814	153	2015	-25.049	-42.449	31
824	166	2015	66.487	-22.68	9.5
825	160	2015	77.101	3.951	11.5
828	176	2015	50.41	-2.027	16
829	174	2015	50.478	-5.058	10.5
830	169	2015	50.375	-2.353	8.5
833	180	2015	50.291	-4.066	12.2
853	183	2015	60.495	-46.719	16.5
854	189	2015	63.681	-51.639	9.5
856	212	2015	50.29	-4.058	12
859	219	2015	50.29	-4.051	8.5
873	223	2015	50.289	-4.048	8.4
876	223	2015	50.29	-4.058	13.4
877	228	2015	50.29	-4.056	14.3
878	229	2015	42.08	-70.28	12.5
888	13	2015	7.749	98.768	12.3
889	248	2015	50.185	-3.743	9
890	247	2015	-6.569	121.095	11.5
893	262	2015	50.29	-4.054	10.6
894	268	2015	50.288	-4.045	12.8
895	268	2015	50.29	-4.055	12.6
896	265	2015	-32.799	-73.88	13.9
897	276	2015	50.29	-4.052	9
910	339	2015	24.494	-77.326	19.5
911	345	2015	32.501	-77.84	17
912	345	2015	32.638	-77.867	17
913	346	2015	33.24	-78.008	18
914	346	2015	33.081	-78.213	18
915	347	2015	32.168	-79.313	13
916	356	2015	7.813	98.383	3.2
924	19	2016	40.808	14.25	10
926	363	2015	40.808	14.25	9
927	356	2015	40.809	14.249	12
928	349	2015	40.808	14.25	14
934	307	2015	40.808	14.249	13
935	300	2015	40.808	14.248	12
939	265	2015	40.808	14.249	7
941	253	2015	40.807	14.248	7
947	195	2015	40.808	14.25	17
950	173	2015	40.808	14.25	8
958	111	2015	40.808	14.25	6
960	90	2015	40.808	14.25	10
967	31	2016	41.677	2.841	18.2
969	56	2016	41.65	2.784	14.4
970	310	2015	33.455	-117.738	26.3
971	310	2015	33.454	-117.746	30
972	310	2015	33.454	-117.747	25
974	314	2015	33.457	-117.694	5
976	310	2015	33.454	-117.734	26
977	310	2015	33.454	-117.734	26
981	58	2016	33.441	-117.711	16.8
983	58	2016	33.439	-117.725	19.1
984	58	2016	33.44	-117.728	20
989	83	2016	30.73	-81.395	11.3
1004	98	2016	41.642	2.768	12.8
1021	69	2016	-36.195	175.319	5.4
1026	116	2016	20.745	-105.371	4.6
1061	119	2016	50.29	-4.1	15
1071	146	2016	39.053	-75.155	2.7
1072	146	2016	38.927	-74.862	3
1081	152	2016	-0.377	-91.324	12.8
1085	157	2016	41.682	2.837	17.3
1093	158	2016	50.495	-5.129	9
1097	149	2016	50.555	-5.194	12
1098	156	2016	50.448	-5.144	10.6
1099	157	2016	50.462	-5.152	9.2
1100	163	2016	50.413	-5.187	11.4
1139	173	2016	49.969	-5.668	10.3
1140	173	2016	50.041	-5.651	8.3
1147	177	2016	41.426	-70.926	3
1149	184	2016	41.662	2.854	19.3
1158	193	2016	42.235	-70.656	9.7
1160	198	2016	41.678	2.868	21.6
1164	204	2016	50.614	-2.377	8.5
1165	198	2016	50.378	-5.345	11.8
1166	204	2016	50.357	-5.208	10
1182	218	2016	51.245	1.953	6.8
1185	219	2016	50.289	-4.06	12.7
1199	231	2016	50.29	-4.063	12.7
1203	239	2016	50.288	-4.049	9.1
1204	239	2016	50.6	-2.442	6.8
1206	240	2016	36.642	-121.941	7.7
1208	240	2016	36.455	-121.938	7.5
1209	243	2016	50.29	-4.056	11.9
1214	245	2016	50.328	-4.195	6.4
1216	249	2016	30.352	-12.938	26
1221	260	2016	41.193	-73.052	2.1
1222	256	2016	41.193	-73.054	1.4
1223	253	2016	41.203	-73.049	1.7
1226	264	2016	50.286	-4.047	11
1227	262	2016	41.673	2.892	16.8
1229	274	2016	-39.831	174.387	9.2
1231	276	2016	50.288	-4.055	14.5
1232	126	2016	-19.979	177.585	26
1236	284	2016	50.286	-4.045	15
1237	286	2016	35.423	-120.955	7
1238	191	2016	34.45	-120.444	4
1239	288	2016	50.29	-4.058	14
1241	285	2016	41.193	-73.054	3.9
1242	288	2016	41.194	-73.056	3.4
1243	293	2016	41.193	-73.054	4.3
1244	294	2016	50.287	-4.052	13.5
1248	307	2016	50.29	-4.058	15.6
1254	317	2016	36.641	-121.92	6
1268	329	2016	-0.775	-89.519	7.7
1269	326	2016	-0.491	-90.325	9.8
1270	325	2016	-0.367	-90.581	9.5
1271	324	2016	-0.582	-90.164	6.5
1272	338	2016	36.639	-121.922	6.8
5901	283	2013	44.111	-14.255	20.17
5904	286	2013	33.914	-21.282	29.47
5905	287	2013	30.369	-23.157	39.24
5906	288	2013	26.655	-25.063	31.52
5914	297	2013	-7.426	-27.944	30.69
5916	299	2013	-15.002	-26.33	36.37
5917	300	2013	-18.998	-25.387	44.26
5918	301	2013	-22.571	-25.911	30.96
5920	303	2013	-27.789	-30.87	32.5
5921	304	2013	-30.324	-33.375	34.89
5922	305	2013	-33.25	-36.256	19.15
5923	306	2013	-36	-39.163	15.76
5924	309	2013	-43.709	-47.667	11.64
5925	310	2013	-46.273	-50.744	12.61
